# Supplementary material for: Nectary size is a pollination syndrome trait in Penstemon
Source: New Phytol. 2019 Mar 26;223(1):377–84. doi: 10.1111/nph.15769 (PMC6593460; doi:10.1111/nph.15769)
Supplement: Supplementary file 2 — Table S1 Penstemon flower dimension and nectar volume measurements (mean and variance), and flower color designations, used for analyses of evolutionary trait associations. [file NPH-223-377-s002.xlsx]

## Sheet: Sheet1
New Phytologist Supporting Information
Nectary size is a pollination syndrome trait in Penstemon
Amanda M. Katzer, Carolyn A. Wessinger, Lena C. Hileman
Acceptance date: 24 February 2019
Supporting Information Table S1. Penstemon flower dimension and nectar volume measurements (mean and variance), and flower color designations, used for analyses of evolutionary trait associations.

## Sheet: Sheet2
	Nectar Volume (uL)				Nectary Area (mm^2)				Floral Tube Length (mm)				Floral Tube Width (mm)				Corolla Color
Species	n (individual plants)	n (individual flowers)	Mean	Variance	n (individual plants)	n (individual nectaries)	Mean	Variance	n (individual plants)	n (individual flowers)	Mean	Variance	n (individual plants)	n (individual flowers)	Mean	Variance
P. amphorellae	2	13	4.82	4.31	2	14	3.04821	0.0819354	2	5	23.92	8.31	2	7	10.17	1.85	1
P. barbatus	5	20	12.21	13.14	3	16	3.82694	1.92555	1	3	26.66	0.0067	1	3	4.42	2.35	4
P. buckleyi	2	10	0.885	0.112	2	12	1.26542	0.0116906	2	6	14.27	0.605	2	6	6.96	0.404	1
P. cardinalis	1	7	5.26	23.26	1	6	5.6735	0.155478	1	3	29.12	25.47	1	3	5.85	0.0902	4
P. clutei	1	3	3.33	2.08	1	6	2.5705	0.181928	1	3	24.55	5.97	1	3	9.43	0.894	2
P. fendleri	4	27	3.63	4.94	4	22	1.57374	0.216081	4	12	19.44	1.56	4	12	5.13	0.496	1
P. grandiflorus	2	24	8.68	28.62	1	6	5.309	0.0827916	1	3	42.86	4	1	3	16.65	0.61	1
P. grinnellii	3	24	5.36	12.94	3	16	2.07881	0.377171	3	8	15.58	1.14	3	9	11.37	0.517	1
P. kunthii	5	32	16.59	47.46	5	21	4.54167	0.388101	2	3	23.99	10.11	4	12	5.78	0.245	4
P. laetus	1	12	2.98	2.75	1	6	1.71483	0.058191	1	3	24.16	1.56	1	3	9.5	0.286	1
P. labrosus	3	10	5.28	8.71	1	5	4.352	0.041398	3	9	24.996	3.85	3	9	4.87	0.17	4
P. murrayanus	1	11	10.09	23.85	3	18	3.47689	0.454454	3	8	27.94	4.95	3	10	6.48	0.633	4
P. neomexicanus	2	12	2.47	2.14	5	68	1.52456	0.339868	2	6	15.47	0.979	2	6	11.02	3.23	1
P. palmeri	2	7	1.66	1.92	3	12	3.57517	0.183636	3	8	22.33	3.42	3	8	14.62	4.24	2
P. pseudospectabilis	1	5	5.42	3.732	1	8	1.97025	0.0252188	1	3	24.58	0.162	1	3	9.74	0.301	3
P. saxosorum	1	11	3.11	1.09	1	6	1.06033	0.0258555	1	3	17.07	1.22	1	3	7.45	0.00763	1
P. spectabilis	3	25	8.77	11.76	3	13	2.08915	0.17868	3	9	24.48	3.43	3	9	9.72	0.753	2
P. strictus	2	12	2.49	2.25	4	59	1.30408	0.273275	1	3	18.43	1.75	1	3	10.89	0.509	1
P. wrightii	3	40	3.43	5.88	3	18	1.87361	0.304529	3	9	15.91	5.75	3	9	5.59	0.125	4
